# Supplementary material for: Genomic analysis of Klebsiella aerogenes circulating in New Mexico
Source: Microb Genom. 2026 Feb 24;12(2):001650. doi: 10.1099/mgen.0.001650 (PMC12958145; doi:10.1099/mgen.0.001650)
Supplement: Uncited Table S1. [file mgen-12-01650-s002.xlsx]

## Sheet: Supplementary_table_1_Poppunk_C
run_accession	Cluster	phylogroup	ST	cgMLST groups
SRR4017880	1_125	1	93	CC3
SRR13873268	1_125	1	93	CC1
SRR3291391	1_125	1	93	CC1
SRR1655479	1_125	1	93	CC3
SRR12464913	1_125	1	93	CC1
SRR6793849	1_125	1	93	CC1
SRR1655485	1_125	1	93	CC3
SRR12465025	1_125	1	93	CC3
SRR12570026	1_125	1	93	CC3
SRR12464849	1_125	1	93	CC3
SRR12811526	1_125	1	93	CC1
SRR5666574	1_125	1	93	CC1
ERR7472208	1_125	1	93	CC3
SRR8179784	1_125	1	93	CC3
SRR12570030	1_125	1	93	CC3
DRR178433	1_125	1	93	CC3
SRR5666471	1_125	1	93	CC1
ERR3181633	1_125	1	93	CC1
SRR14513827	1_125	1	93	CC1
ERR10437428	1_125	1	93	CC3
SRR1655215	1_125	1	93	CC3
SRR1655213	1_125	1	93	CC3
SRR14040338	1_125	1	93	CC1
SRR2032869	1_125	1	515	CC1
SRR15047219	1_125	1	93	CC1
SRR3987131	1_125	1	388	CC3
SRR1655593	1_125	1	93	CC1
SRR8268842	1_125	1	93	CC3
SRR13893677	1_125	1	93	CC1
SRR1655484	1_125	1	93	CC3
SRR12795830	1_125	1	93	CC1
SRR1180884	1_125	1	93	CC1
SRR1180986	1_125	1	93	CC1
ERR7472246	1_125	1	93	CC1
SRR1817646	1_125	1	93	CC1
SRR1187845	1_125	1	93	CC1
SRR1187744	1_125	1	93	CC1
SRR19734695	1_125	1	93	CC3
SRR15047187	1_125	1	93	CC1
SRR12464930	1_125	1	93	CC1
SRR21866221	1_125	1	93	CC1
SRR13873398	1_125	1	93	CC1
SRR12519141	1_125	1	93	CC1
SRR2032843	1_125	1	585	CC1
SRR1655480	1_125	1	93	CC3
SRR4065651	1_125	1	93	CC3
SRR19034565	1_125	1	597	CC1
SRR5419833	1_125	1	93	CC1
SRR15058727	1_125	1	93	CC1
DRR178370	1_125	1	575	CC1
SRR14807251	1_125	1	93	CC3
SRR13893603	1_125	1	571	CC1
SRR12508767	1_125	1	93	CC1
DRR061414	1_125	1	93	CC1
SRR3290681	1_125	1	93	CC1
SRR10905702	1_125	1	93	CC1
SRR8268851	2	1	4	CC2
SRR15042468	2	1	4	CC2
SRR5806882	2	1	4	CC2
SRR12509203	2	1	4	CC2
SRR8268843	2	1	4	CC2
SRR2960071	2	1	4	CC2
SRR2032834	2	1	4	CC2
SRR14882478	2	1	4	CC2
DRR199294	2	1	594	CC2
DRR178361	2	1	4	CC2
SRR1010863	2	1	4	CC2
SRR1010864	2	1	4	CC2
SRR1010860	2	1	4	CC2
SRR1010859	2	1	4	CC2
SRR3290696	2	1	4	CC2
SRR10905819	2	1	4	CC2
SRR12902675	2	1	4	CC2
SRR8268836	2	1	4	CC2
SRR999457	2	1	4	CC2
SRR999458	2	1	4	CC2
SRR8268839	2	1	4	CC2
SRR11992930	2	1	4	CC2
ERR314461	2	1	4	CC2
SRR8268850	2	1	4	CC2
SRR5666560	2	1	4	CC2
SRR8268845	2	1	4	CC2
SRR8268829	2	1	4	CC2
ERR3712645	2	1	4	CC2
DRR199295	2	1	594	CC2
SRR1010861	2	1	4	CC2
SRR1010862	2	1	4	CC2
SRR999455	2	1	4	CC2
SRR999456	2	1	4	CC2
SRR14996258	2	1	4	CC2
SRR8268846	2	1	4	CC2
SRR13195685	2	1	4	CC2
SRR10906103	2	1	4	CC2
SRR2032863	2	1	4	CC2
DRR178411	2	1	4	CC2
SRR14996247	2	1	4	CC2
SRR8268852	2	1	4	CC2
SRR8268837	2	1	4	CC2
SRR3987134	2	1	4	CC2
SRR8268832	2	1	4	CC2
SRR8268838	2	1	4	CC2
SRR999454	2	1	4	CC2
SRR999453	2	1	4	CC2
SRR2032867	2	1	4	CC2
SRR14808317	2	1	4	CC2
SRR10905815	2	1	4	CC2
SRR2032847	2	1	4	CC2
SRR8268833	2	1	4	CC2
ERR474319	2	1	4	CC2
SRR10905950	2	1	4	CC2
SRR8268827	2	1	4	CC2
SRR8268835	2	1	4	CC2
ERR7472221	2	1	4	CC2
ERR7472178	2	1	4	CC2
DRR199791	3	1	135	CC4
SRR12464838	3	1	135	CC4
ERR2237953	3	1	135	CC4
ERR7472414	3	1	135	CC4
DRR178368	3	1	135	CC4
SRR21865965	3	1	135	CC4
SRR11992936	3	1	135	CC4
SRR20080131	3	1	135	CC4
SRR12508919	3	1	135	CC4
SRR21866103	3	1	135	CC4
SRR15058933	3	1	135	CC4
SRR13077340	3	1	135	CC4
DRR178402	3	1	579	CC4
SRR17611348	3	1	135	CC4
SRR13077342	3	1	135	CC4
SRR14862362	3	1	135	CC4
SRR13077334	3	1	135	CC4
SRR21985565	3	1	135	CC4
ERR3402977	3	1	135	CC4
SRR13077330	3	1	135	CC4
SRR13077349	3	1	135	CC4
SRR15076251	3	1	135	CC4
SRR2127886	3	1	135	CC4
SRR2131442	3	1	135	CC4
SRR2135504	3	1	135	CC4
SRR2127588	3	1	135	CC4
SRR12465023	3	1	135	CC4
SRR6793815	3	1	135	CC4
DRR178412	3	1	135	CC4
SRR11992849	4	1	197	CC10
SRR16079216	4	1	197	CC10
SRR3987110	4	1	197	CC10
SRR11993043	4	1	197	CC10
SRR16079299	4	1	197	CC10
SRR21595943	4	1	197	CC10
SRR13873371	4	1	197	CC10
SRR14402417	4	1	197	CC10
SRR6793834	4	1	522	CC10
SRR12811587	4	1	197	CC10
SRR16079005	4	1	197	CC10
SRR12508847	4	1	197	CC10
SRR11993032	4	1	197	CC10
SRR6674809	4	1	197	CC10
SRR6674808	4	1	197	CC10
SRR21866038	4	1	197	CC10
SRR6793825	4	1	197	CC10
SRR10377100	7	1	92	CC6
ERR10438179	7	1	92	CC6
ERR5903308	7	1	92	CC6
DRR178435	7	1	92	CC6
SRR3982131	7	1	92	CC6
DRR178428	7	1	92	CC6
ERR486256	7	1	92	CC6
SRR13077360	7	1	92	CC6
SRR12509250	7	1	92	CC6
DRR178366	7	1	92	CC6
SRR12509061	7	1	92	CC6
SRR21865987	7	1	92	CC6
SRR14882477	7	1	92	CC6
ERR3209564	5	2	599	CC43
ERR3209575	5	2	599	CC43
ERR3209571	5	2	599	CC43
ERR3209563	5	2	599	CC43
ERR3209573	5	2	599	CC43
SRR21866033	5	2	454	CC43
ERR3209566	5	2	599	CC43
ERR3209569	5	2	599	CC43
ERR3209570	5	2	599	CC43
ERR3209576	5	2	599	CC43
ERR3209568	5	2	599	CC43
ERR3209577	5	2	599	CC43
ERR3209565	5	2	599	CC43
ERR3209572	5	2	599	CC43
ERR3209567	5	2	599	CC43
ERR3209574	5	2	599	CC43
SRR17304265	6	1	4	CC13
SRR2960113	6	1	4	CC35
SRR2960116	6	1	4	CC35
SRR18889377	6	1	4	CC13
SRR17308856	6	1	4	CC13
SRR16108328	6	1	4	CC35
SRR3110110	6	1	4	CC13
SRR15377049	6	1	4	CC13
SRR10728221	6	1	4	CC35
SRR4449162	6	1	464	CC13
SRR13873320	6	1	4	CC13
SRR11585231	6	1	496	CC35
SRR10376968	6	1	4	CC35
SRR22564891	8	1	103	CC21
ERR474326	8	1	103	CC21
SRR4065636	8	1	103	CC21
SRR2960086	8	1	103	CC21
ERR7472679	8	1	103	CC21
SRR2032829	8	1	103	CC21
SRR12071884	8	1	103	CC21
SRR21866031	8	1	103	CC21
ERR7472597	8	1	103	CC21
SRR5666484	8	1	103	CC21
DRR178399	8	1	103	CC21
SRR12464997	16	1	533	CC29
SRR12465070	16	1	533	CC29
SRR6793819	16	1	519	CC29
SRR11193641	16	1	533	CC29
SRR12183912	16	1	519	CC29
SRR12902745	16	1	533	CC29
SRR4017909	16	1	533	CC29
SRR13893672	9	3	375	CC76
ERR7472413	9	3	375	CC55
SRR15251143	9	3	375	CC55
SRR1818025	9	3	375	CC76
ERR7472586	9	3	375	CC55
SRR10377025	9	3	375	CC55
SRR1820714	9	3	375	CC76
SRR2032833	9	3	516	CC55
SRR12508607	9	3	300	CC191
SRR1820713	9	3	375	CC76
SRR14040337	10	1	16	CC15
DRR178383	10	1	578	CC15
SRR11297292	10	1	16	CC15
SRR11297294	10	1	16	CC15
SRR18649212	10	1	16	CC15
ERR4298513	10	1	16	CC15
SRR12508929	10	1	16	CC15
SRR14808319	10	1	16	CC15
ERR4298511	10	1	16	CC15
ERR4968643	10	1	16	CC15
SRR10905848	13	1	15	CC32
SRR2032837	13	1	15	CC32
SRR22387021	13	1	15	CC32
SRR19442066	13	1	455	CC32
SRR13893667	13	1	15	CC32
SRR13228014	13	1	15	CC32
SRR2032850	13	1	518	CC32
SRR10383452	13	1	15	CC32
ERR3719773	11	1	364	CC26
ERR3484403	11	1	364	CC26
SRR15695562	11	1	364	CC26
SRR21866161	11	1	364	CC26
ERR3484402	11	1	364	CC26
SRR12764026	11	1	364	CC26
SRR11993054	11	1	364	CC26
ERR3484401	11	1	364	CC26
SRR14083996	11	1	364	CC26
SRR18175637	12	1	116	CC5
SRR11992867	12	1	116	CC5
SRR15695645	12	1	116	CC5
SRR15695487	12	1	116	CC5
SRR11992878	12	1	116	CC5
SRR15695638	12	1	116	CC5
SRR15695647	12	1	116	CC5
SRR25783242	12	1	116	CC5
SRR16776929	14	2	137	CC19
ERR4702672	14	2	137	CC19
SRR20994964	14	2	137	CC19
ERR4702673	14	2	137	CC19
SRR10377161	14	2	137	CC19
ERR486134	14	2	137	CC19
ERR4702674	14	2	137	CC19
ERR4777417	14	2	137	CC19
DRR016060	15	1	600	CC83
DRR171293	15	1	600	CC83
DRR171292	15	1	600	CC83
DRR171294	15	1	600	CC83
DRR171291	15	1	600	CC83
DRR171323	15	1	600	CC83
DRR171297	15	1	600	CC83
SRR14209379	15	1	336	CC83
SRR21922707	17	1	314	CC30
SRR21922675	17	1	314	CC30
SRR21922824	17	1	314	CC30
SRR21922685	17	1	314	CC30
SRR21922797	17	1	314	CC30
SRR21922725	17	1	314	CC30
SRR21922745	17	1	314	CC30
SRR5666434	18	1	240	CC58
SRR12464922	18	1	240	CC58
SRR12465111	18	1	240	CC58
SRR12465003	18	1	240	CC58
SRR12508662	18	1	240	CC58
SRR3112259	18	1	240	CC58
SRR12465087	18	1	240	CC58
SRR10005465	19	3	202	CC27
SRR3987116	19	3	202	CC27
SRR3100576	19	3	202	CC27
SRR2032836	19	3	202	CC27
SRR3100310	19	3	202	CC27
SRR22509337	19	3	202	CC27
SRR10005463	19	3	202	CC27
SRR14584975	20	1	128	CC18
SRR21866029	20	1	37	CC18
SRR15695929	20	1	128	CC18
DRR199348	20	1	128	CC18
SRR13077388	20	1	37	CC18
DRR199346	20	1	128	CC18
DRR199345	20	1	128	CC18
SRR21866139	21	2	209	CC25
SRR3982178	21	2	209	CC25
DRR178400	21	2	209	CC25
SRR4017810	21	2	209	CC25
DRR259179	21	2	209	CC25
ERR1015382	21	2	209	CC25
SRR13748158	21	2	209	CC25
SRR12902562	55	1	128	CC18
SRR1196853	55	1	128	CC18
SRR1196967	55	1	128	CC18
SRR1206027	55	1	128	CC18
SRR1203949	55	1	128	CC18
SRR3987109	22	1	385	CC57
SRR12902644	22	1	385	CC57
SRR6701898	22	1	385	CC57
SRR22314973	22	1	385	CC57
SRR20700860	22	1	385	CC57
SRR30178714	22	1	385	CC57
SRR2960145	27	1	208	CC9
SRR19165497	27	1	208	CC9
SRR12508814	27	1	208	CC9
SRR16079256	27	1	208	CC9
SRR11992931	27	1	208	CC9
SRR8991241	23	1	134	CC56
SRR7829212	23	1	134	CC56
SRR2032841	23	1	134	CC56
SRR7829215	23	1	134	CC56
SRR7829224	23	1	134	CC56
SRR15076202	23	1	134	CC56
ERR7472376	24	1	349	CC34
ERR7472377	24	1	349	CC34
ERR7472374	24	1	349	CC34
ERR7472378	24	1	349	CC34
ERR7472379	24	1	349	CC34
ERR7472373	24	1	349	CC34
SRR21866092	25	1	190	CC11
SRR2127845	25	1	190	CC11
SRR2135064	25	1	190	CC11
SRR2127712	25	1	190	CC11
SRR2127682	25	1	190	CC11
SRR2127656	25	1	190	CC11
SRR2131828	25	1	190	CC11
DRR178436	25	1	190	CC11
SRR4017822	25	1	588	CC11
SRR5866241	33	1	151	CC51
SRR30178993	33	1	151	CC51
SRR6702191	33	1	151	CC51
DRR178395	33	1	151	CC51
SRR16776923	33	1	151	CC51
SRR3291304	26	1	56	CC14
SRR21866063	26	1	56	CC14
SRR3987114	26	1	56	CC14
SRR21866007	26	1	56	CC14
SRR10377120	26	1	381	CC14
SRR18213620	28	1	2	CC7
SRR4069213	28	1	2	CC7
SRR16108321	28	1	2	CC7
SRR14935949	28	1	2	CC7
SRR18213619	28	1	2	CC7
SRR20755234	29	2	242	CC46
SRR12508590	29	2	242	CC46
SRR11585255	29	2	242	CC46
SRR14862358	29	2	242	CC46
SRR14209371	29	2	242	CC46
ERR7472554	45	1	92	CC6
SRR19619775	45	1	92	CC6
SRR5467450	45	1	92	CC6
ERR7472220	45	1	92	CC6
ERR5422710	30	1	57	CC7
ERR5422708	30	1	57	CC7
ERR5422711	30	1	57	CC7
ERR7472360	30	1	57	CC7
ERR5422709	30	1	57	CC7
SRR15058732	31	1	195	CC54
ERR4920371	31	1	195	CC54
SRR10728220	31	1	195	CC54
SRR13893666	31	1	195	CC54
SRR10728219	31	1	195	CC54
ERR4777415	32	1	142	CC24
SRR15042799	32	1	142	CC24
SRR1820704	32	1	142	CC24
SRR12508745	32	1	142	CC24
SRR16304265	32	1	142	CC24
ERR4968641	50	1	231	CC53
ERR314448	50	1	231	CC53
SRR13077381	50	1	231	CC53
SRR3291421	50	1	231	CC53
SRR13077319	34	1	228	CC75
SRR13077244	34	1	228	CC75
SRR13077296	34	1	228	CC75
SRR13077295	34	1	228	CC75
SRR10377111	35	1	379	CC8
SRR10377021	35	1	379	CC8
SRR12902704	35	1	379	CC8
SRR21866032	35	1	379	CC8
SRR1197686	36	1	69	CC8
SRR1196694	36	1	69	CC8
SRR1203969	36	1	69	CC8
SRR1204011	36	1	69	CC8
SRR21866128	36	1	69	CC8
SRR21866208	36	1	69	CC8
SRR22222878	37	1	116	CC5
SRR20755372	37	1	116	CC5
SRR5253084	37	1	116	CC5
SRR13077317	37	1	116	CC5
SRR4069215	57	1	182	CC91
SRR8767546	57	1	182	CC91
SRR3291306	57	1	182	CC91
SRR12509115	38	1	207	CC16
SRR3290679	38	1	207	CC16
SRR8268831	38	1	207	CC16
SRR11992935	38	1	207	CC16
SRR19561713	39	1	181	CC50
SRR3100559	39	1	181	CC50
SRR1820700	39	1	181	CC50
SRR3100612	39	1	181	CC50
SRR20754190	40	1	246	CC45
SRR2965749	40	1	246	CC45
SRR2965750	40	1	246	CC45
SRR10905728	40	1	246	CC45
SRR13873300	64	1	331	CC97
SRR13873296	64	1	331	CC97
SRR13873297	64	1	331	CC97
SRR21865976	41	2	218	CC39
SRR21866220	41	2	218	CC39
ERR10438594	41	2	218	CC39
SRR4065670	41	2	218	CC39
SRR4017821	42	1	235	CC37
ERR10437429	42	1	235	CC37
SRR12509035	42	1	235	CC37
SRR15052338	42	1	235	CC37
ERR10437140	43	3	472	CC70
ERR10437138	43	3	472	CC70
ERR10437127	43	3	472	CC70
ERR10437121	43	3	472	CC70
ERR7472416	95	1	143	CC11
ERR10438445	95	1	143	CC11
ERR7472280	44	1	389	CC74
SRR17302777	44	1	389	CC74
SRR6329100	44	1	389	CC74
SRR6329101	44	1	389	CC74
ERR7449193	46	1	170	CC31
ERR7568204	46	1	170	CC31
ERR7449216	46	1	170	CC31
ERR7449133	46	1	170	CC31
ERR4785032	47	1	17	CC7
SRR16078981	47	1	17	CC7
ERR4785064	47	1	17	CC7
ERR4785029	47	1	17	CC7
SRR18568269	102	1	535	CC77
ERR486102	102	1	503	CC77
ERR3402869	48	1	188	CC6
SRR3110253	48	1	188	CC6
ERR3402870	48	1	188	CC6
SRR3110252	48	1	188	CC6
ERR314518	49	2	433	CC40
SRR16492522	49	2	433	CC40
SRR5666467	49	2	433	CC40
ERR314526	49	2	433	CC40
SRR17301966	51	1	224	CC52
DRR259178	51	1	224	CC52
SRR12509267	51	1	224	CC52
SRR21289138	51	1	224	CC52
DRR178427	114	4	507	CC112
SRR5467446	114	4	507	CC112
DRR178405	52	1	9	CC41
SRR9696938	52	1	9	CC41
SRR15695308	52	1	9	CC41
SRR11993006	52	1	9	CC41
SRR3996268	53	4	434	CC68
DRR178391	53	4	434	CC68
SRR21866030	53	4	434	CC68
SRR10991969	53	4	434	CC68
SRR12508574	54	1	510	CC128
SRR12464910	54	1	250	CC128
SRR12465091	54	1	250	CC128
SRR1820183	72	2	384	CC36
SRR12902737	72	2	384	CC36
SRR5467448	56	1	136	CC59
SRR6985730	56	1	136	CC59
SRR11585244	56	1	136	CC59
SRR1656117	76	2	523	CC33
SRR4017882	76	2	523	CC33
SRR20334501	82	3	131	CC142
SRR20818925	82	3	131	CC142
SRR19442351	175	1	415	CC207
SRR2889783	189	1	34	CC9
SRR3987113	58	1	27	CC96
SRR10906081	58	1	27	CC96
SRR16636557	58	1	27	CC96
SRR4065673	59	2	147	CC62
SRR10377010	59	2	147	CC62
SRR14917124	59	2	147	CC62
SRR4017881	60	1	117	CC94
SRR2032849	60	1	117	CC94
SRR17308894	60	1	117	CC94
SRR2032846	211	1	321	CC208
SRR2032839	61	1	22	CC9
SRR15089908	61	1	22	CC9
SRR12509497	61	1	22	CC9
SRR13077302	91	1	168	CC95
SRR2032826	91	1	168	CC95
SRR13893678	62	3	577	CC98
SRR5666445	62	3	577	CC98
SRR4065645	62	3	577	CC98
SRR13893682	63	3	576	CC92
SRR3291417	63	3	426	CC92
SRR10905946	63	3	426	CC92
ERR7568360	65	1	460	CC85
ERR10441167	65	1	460	CC85
ERR7449257	65	1	460	CC85
ERR6938117	66	1	230	CC28
ERR10437924	66	1	230	CC28
SRR13077382	66	1	230	CC28
SRR8268848	103	1	237	CC89
ERR474331	103	1	237	CC89
ERR4280186	67	1	192	CC44
ERR4280190	67	1	192	CC44
SRR10586113	67	1	192	CC44
ERR6938606	68	4	561	CC67
ERR10430801	68	4	561	CC67
ERR4014591	68	4	561	CC67
ERR5903306	104	2	242	CC119
ERR4014501	104	2	242	CC119
ERR3403261	107	1	498	CC87
ERR3403260	107	1	498	CC87
ERR314399	272	1	234	CC11
SRR11993028	69	1	207	CC16
ERR1544012	69	1	207	CC16
SRR15695574	69	1	207	CC16
SRR1817638	70	1	418	CC12
DRR061422	70	1	418	CC12
SRR8071935	70	1	418	CC12
SRR12465060	71	2	334	CC109
SRR12464964	71	2	334	CC109
SRR1655573	73	1	130	CC20
SRR10377043	73	1	130	CC20
SRR6656654	74	1	343	CC81
SRR6656655	74	1	343	CC81
SRR29751196	75	1	237	CC89
SRR6844989	75	1	237	CC89
SRR4017855	154	1	249	CC82
SRR4017823	77	1	206	CC23
SRR11992889	77	1	206	CC23
SRR1634664	78	1	186	CC60
SRR3987133	78	1	186	CC60
SRR6958759	79	1	205	CC16
SRR3981083	79	1	205	CC16
SRR13279244	80	1	423	CC138
SRR21903517	80	1	423	CC138
SRR21866197	81	1	447	CC8
SRR21865996	81	1	447	CC8
SRR3242015	83	2	140	CC143
SRR3221683	83	2	140	CC143
SRR11992933	84	3	129	CC136
SRR19577418	84	3	129	CC136
SRR18832585	85	1	330	CC12
SRR5943631	85	1	330	CC12
SRR2960077	184	1	189	CC127
SRR16492555	199	1	411	CC20
SRR10906106	86	1	360	CC135
SRR14807244	86	1	360	CC135
SRR14792836	87	1	407	CC133
SRR10905713	87	1	407	CC133
SRR17250616	88	1	398	CC140
SRR14436880	88	1	398	CC140
SRR10905814	89	3	520	CC134
SRR2032848	89	3	520	CC134
SRR4069216	90	1	170	CC31
SRR2032831	90	1	170	CC31
SRR11992934	92	1	527	CC61
SRR13873169	92	1	527	CC61
SRR13873280	93	1	149	CC139
SRR13873274	93	1	149	CC139
SRR2032845	94	2	333	CC42
ERR10437418	94	2	333	CC42
SRR21866018	96	1	452	CC72
ERR7472415	96	1	452	CC72
SRR13893620	97	1	569	CC124
ERR7472290	97	1	569	CC124
ERR7449060	98	1	614	CC122
ERR7449117	98	1	614	CC122
ERR7449020	99	3	624	CC90
ERR7448973	99	3	624	CC90
ERR6938313	100	3	508	CC121
ERR6938421	100	3	508	CC121
ERR4968634	256	1	479	CC73
ERR4783363	101	1	612	CC120
ERR4783359	101	1	612	CC120
ERR4014258	105	1	187	CC118
SRR4140160	105	1	187	CC118
SRR13933224	106	1	11	CC23
ERR3712835	106	1	11	CC23
ERR314414	108	4	434	CC86
ERR311561	108	4	434	CC86
ERR1215635	109	1	170	CC117
SRR4065671	109	1	170	CC117
ERR1015418	110	1	451	CC116
SRR21866049	110	1	451	CC116
SRR12509110	111	3	173	CC114
DRR178438	111	3	173	CC114
SRR14402409	112	1	12	CC113
DRR178432	112	1	12	CC113
DRR178429	113	1	253	CC7
DRR178430	113	1	253	CC7
DRR281034	115	1	115	CC69
DRR178425	115	1	115	CC69
DRR178404	116	1	580	CC111
ERR10430843	116	1	457	CC111
SRR13077404	117	1	229	CC69
SRR12902534	118	1	568	CC8
SRR12902566	119	1	264	CC44
SRR12902622	120	1	383	CC66
SRR12509518	121	1	421	CC71
SRR12509558	122	1	31	CC48
SRR12508621	123	1	412	CC137
SRR12508713	124	1	4	CC22
SRR1820699	126	1	506	CC49
SRR12267835	127	1	458	CC126
SRR12183928	128	1	572	CC29
SRR11992900	129	1	22	CC9
SRR11949345	130	2	141	CC93
SRR11410567	131	1	629	CC20
SRR10992179	132	1	89	CC24
SRR1656417	133	1	524	CC8
SRR1656300	134	2	132	CC36
SRR10906061	135	1	521	CC5
SRR10905785	136	4	434	CC86
SRR1610108	137	2	488	CC204
SRR10376970	138	1	380	CC8
SRR10377078	139	1	382	CC72
SRR10030092	140	2	137	CC198
SRR10028212	141	1	436	CC182
SRR9734626	142	1	246	CC45
SRR8767563	143	1	252	CC102
SRR8268834	144	1	399	CC7
SRR8268841	145	1	509	CC64
SRR8268847	146	1	422	CC78
SRR8268849	147	1	512	CC8
SRR6793831	148	1	230	CC28
SRR6793857	149	1	517	CC214
SRR5901127	150	1	400	CC44
SRR5666508	151	1	591	CC59
SRR4065707	152	1	102	CC71
SRR4017914	153	1	139	CC108
SRR4017820	155	1	587	CC213
SRR3996270	156	1	586	CC212
SRR3996266	157	1	105	CC7
SRR3987132	158	1	238	CC88
SRR3987117	159	1	31	CC211
SRR3987111	160	1	442	CC210
SRR22299272	161	3	477	CC132
SRR21866074	162	1	450	CC65
SRR21866172	163	4	448	CC209
SRR21866173	164	1	329	CC131
SRR21866186	165	1	143	CC11
SRR21866219	166	1	449	CC84
SRR21814018	167	1	396	CC20
SRR21289139	168	1	497	CC141
SRR3291408	169	3	508	CC90
SRR3291384	170	1	405	CC115
SRR3290678	171	1	180	CC126
SRR19594768	172	1	414	CC28
SRR19593007	173	1	317	CC110
SRR19561181	174	1	113	CC80
SRR19441650	176	2	456	CC103
SRR19419602	177	1	197	CC10
SRR19409809	178	2	432	CC93
SRR3112269	179	1	150	CC11
SRR3100309	180	1	424	CC177
SRR18919476	181	1	402	CC5
SRR2965751	182	1	230	CC28
SRR2965748	183	1	133	CC125
SRR18332007	185	1	514	CC206
SRR18175627	186	1	406	CC192
SRR18175709	187	1	437	CC205
SRR18030091	188	1	416	CC5
SRR17308423	190	1	211	CC12
SRR17308601	191	1	499	CC59
SRR17304239	192	1	247	CC137
SRR17304483	193	1	31	CC47
SRR17304022	194	1	429	CC31
SRR17302373	195	1	425	CC12
SRR17153367	196	1	3	CC12
SRR16847938	197	1	501	CC8
SRR16776924	198	1	410	CC71
SRR16108336	200	1	20	CC129
SRR15695354	201	1	58	CC16
SRR15342700	202	1	301	CC84
SRR15052339	203	1	311	CC105
SRR14982112	204	2	218	CC25
SRR14917118	205	1	462	CC8
SRR14862360	206	2	547	CC79
SRR14790826	207	4	461	CC203
SRR14584980	208	1	494	CC7
SRR14209357	209	4	592	CC202
SRR14209364	210	1	593	CC7
SRR2032842	212	1	176	CC141
SRR2032840	213	1	379	CC8
SRR2032835	214	3	403	CC100
SRR2032832	215	1	171	CC78
SRR2032830	216	1	169	CC5
SRR13893606	217	1	570	CC107
SRR13893614	218	1	359	CC88
SRR13893669	219	4	8	CC201
SRR13873220	220	1	413	CC199
SRR13873262	221	3	493	CC27
SRR13873326	222	1	435	CC16
SRR13873333	223	1	404	CC53
SRR13873338	224	1	543	CC24
SRR13873341	225	1	492	CC200
SRR13823714	226	1	473	CC65
ERR10441701	227	4	466	CC159
ERR10441683	228	1	467	CC65
ERR10431710	229	1	490	CC84
ERR10431707	230	1	489	CC158
ERR10431477	231	1	206	CC23
ERR8084831	232	1	419	CC176
ERR7568341	233	1	627	CC175
ERR7568308	234	1	628	CC174
ERR7568252	235	1	616	CC173
ERR7472682	236	1	604	CC172
ERR7472548	237	1	606	CC171
ERR7472538	238	1	246	CC45
ERR7472327	239	3	605	CC170
ERR7472264	240	1	602	CC169
ERR7472218	241	1	601	CC23
ERR7472207	242	1	212	CC123
ERR7449249	243	1	618	CC7
ERR7449235	244	1	617	CC168
ERR7449210	245	1	622	CC167
ERR7449147	246	1	615	CC87
ERR7449103	247	1	621	CC166
ERR7449102	248	1	626	CC49
ERR7449087	249	1	291	CC49
ERR7449036	250	1	625	CC165
ERR7449034	251	1	620	CC164
ERR7449018	252	3	619	CC163
ERR7448948	253	ND	623	CC162
ERR6565061	254	1	417	CC5
ERR4968640	255	1	608	CC8
ERR4968633	257	1	610	CC28
ERR4968632	258	1	289	CC11
ERR4968631	259	1	609	CC72
ERR4920363	260	1	194	CC104
ERR4920361	261	1	196	CC161
ERR4785039	262	1	611	CC28
ERR486264	263	1	504	CC71
ERR4280212	264	1	584	CC88
ERR4014669	265	2	468	CC39
ERR4014380	266	1	92	CC6
ERR4014293	267	2	469	CC33
ERR4013902	268	2	470	CC106
ERR4013604	269	1	420	CC64
ERR4013603	270	1	471	CC160
ERR3712861	271	2	607	CC42
ERR311469	273	1	409	CC5
ERR1891514	274	1	502	CC8
ERR1023727	275	3	215	CC157
ERR1015409	276	2	505	CC93
ERR1015368	277	1	276	CC115
DRR293964	278	1	521	CC5
DRR178444	279	1	447	CC8
DRR178426	280	1	583	CC156
DRR178419	281	1	487	CC6
DRR178416	282	1	582	CC23
DRR178406	283	1	581	CC99
DRR178382	284	1	574	CC5
DRR178381	285	1	573	CC30
DRR178371	286	1	267	CC12
DRR178369	287	1	232	CC8
