# Supplementary material for: Genomic analysis of Klebsiella aerogenes circulating in New Mexico
Source: Microb Genom. 2026 Feb 24;12(2):001650. doi: 10.1099/mgen.0.001650 (PMC12958145; doi:10.1099/mgen.0.001650)
Supplement: Uncited Table S2. [file mgen-12-01650-s003.xlsx]

## Sheet: Supplementary_table_2_NM_metada
id	accession	sample_name	assembler_total_contig	assembler_total_contig_length	mlst_scheme	mlst_st	cgMLST_groups	ST_merged	PopPunk Cluster	phylogroup	Date of Collection	Institution	person_ID
Entero-419	SRR35786556	NMKA-419	75	5280135	kaerogenes	4	CC2	594;4	2	1	2023	C	36
Entero-281	SRR35786519	NMKA-281	35	5023409	kaerogenes	208	CC9	208	27	1	2022	A	39
Entero-442	SRR35786541	NMKA-442	49	5140342	kaerogenes	128	CC18	128	55	1	2023	B	30
Entero-332	SRR35786490	NMKA-332	36	5233301	kaerogenes	-	CC3;CC1	388;597;571;93;515;575;585	1_125	1	2022	C	33
Entero-438	SRR35786542	NMKA-438	48	5454979	kaerogenes	93	CC3;CC1	388;597;571;93;515;575;585	1_125	1	2023	B	25
Entero-437	SRR35786543	NMKA-437	44	5362923	kaerogenes	93	CC3;CC1	388;597;571;93;515;575;585	1_125	1	2023	A	112
Entero-450	SRR35786540	NMKA-450	52	5210790	kaerogenes	525			289	1	2023	C	135
Entero-478	SRR35786531	NMKA-478	37	5169480	kaerogenes	93	CC3;CC1	388;597;571;93;515;575;585	1_125	1	2023	A	154
Entero-174	SRR35786459	NMKA-174	22	5116220	kaerogenes	93	CC3;CC1	388;597;571;93;515;575;585	1_125	1	2022	B	107
Entero-384	SRR35786574	NMKA-384	53	5278769	kaerogenes	93	CC3;CC1	388;597;571;93;515;575;585	1_125	1	2023	A	117
Entero-196	SRR35786444	NMKA-196	68	5418545	kaerogenes	4	CC2	594;4	2	1	2022	C	134
Entero-340	SRR35786452	NMKA-340	44	5344148	kaerogenes	93	CC3;CC1	388;597;571;93;515;575;585	1_125	1	2022	B	38
Entero-115	SRR35786415	NMKA-115	30	5386051	kaerogenes	93	CC3;CC1	388;597;571;93;515;575;585	1_125	1	2022	B	84
Entero-112	SRR35786437	NMKA-112	24	5186961	kaerogenes	-			313	1	2022	C	101
Entero-216	SRR35786433	NMKA-216	36	5327514	kaerogenes	93	CC3;CC1	388;597;571;93;515;575;585	1_125	1	2022	C	45
Entero-421	SRR35786554	NMKA-421	57	5064681	kaerogenes	93	CC3;CC1	388;597;571;93;515;575;585	1_125	1	2023	C	109
Entero-370	SRR35786576	NMKA-370	102	5155966	kaerogenes	93	CC3;CC1	388;597;571;93;515;575;585	1_125	1	2023	A	108
Entero-225	SRR35786428	NMKA-225	31	5365773	kaerogenes	93	CC3;CC1	388;597;571;93;515;575;585	1_125	1	2022	B	2
Entero-54	SRR35786483	NMKA-54	26	5215663	kaerogenes	93	CC3;CC1	388;597;571;93;515;575;585	1_125	1	2022	B	10
Entero-59	SRR35786482	NMKA-59	32	5215535	kaerogenes	93	CC3;CC1	388;597;571;93;515;575;585	1_125	1	2022	B	10
Entero-31	SRR35786501	NMKA-31	37	5328450	kaerogenes	-	CC3;CC1	388;597;571;93;515;575;585	1_125	1	2021	A	50
Entero-477	SRR35786532	NMKA-477	55	5201587	kaerogenes	93	CC3;CC1	388;597;571;93;515;575;585	1_125	1	2023	A	58
Entero-350	SRR35786587	NMKA-350	38	5246342	kaerogenes	93	CC3;CC1	388;597;571;93;515;575;585	1_125	1	2022	A	58
Entero-250	SRR35786419	NMKA-250	29	5298429	kaerogenes	93	CC3;CC1	388;597;571;93;515;575;585	1_125	1	2022	A	42
Entero-134	SRR35786555	NMKA-134	29	5093721	kaerogenes	93	CC3;CC1	388;597;571;93;515;575;585	1_125	1	2022	A	63
Entero-130	SRR35786566	NMKA-130	29	5344048	kaerogenes	4	CC2	594;4	2	1	2022	B	105
Entero-385	SRR35786573	NMKA-385	39	5240855	kaerogenes	93	CC3;CC1	388;597;571;93;515;575;585	1_125	1	2023	C	113
Entero-40	SRR35786565	NMKA-40	33	5291205	kaerogenes	93	CC3;CC1	388;597;571;93;515;575;585	1_125	1	2021	A	75
Entero-355	SRR35786584	NMKA-355	184	4981794	kaerogenes	-	CC3;CC1	388;597;571;93;515;575;585	1_125	1	2022	B	138
Entero-240	SRR35786422	NMKA-240	27	5323751	kaerogenes	93	CC3;CC1	388;597;571;93;515;575;585	1_125	1	2022	C	160
Entero-298	SRR35786512	NMKA-298	31	5322519	kaerogenes	93	CC3;CC1	388;597;571;93;515;575;585	1_125	1	2022	C	160
Entero-399	SRR35786567	NMKA-399	46	5116622	kaerogenes	93	CC3;CC1	388;597;571;93;515;575;585	1_125	1	2022	C	51
Entero-313	SRR35786498	NMKA-313	44	5252850	kaerogenes	-	CC142	131	82	3	2022	C	65
Entero-167	SRR35786463	NMKA-167	33	5288094	kaerogenes	93	CC3;CC1	388;597;571;93;515;575;585	1_125	1	2022	C	46
Entero-312	SRR35786499	NMKA-312	49	5565230	kaerogenes	4	CC2	594;4	2	1	2022	A	146
Entero-336	SRR35786454	NMKA-336	33	5017690	kaerogenes	507	CC112	507	114	4	2022	B	62
Entero-338	SRR35786453	NMKA-338	30	5014095	kaerogenes	507	CC112	507	114	4	2022	B	62
Entero-414	SRR35786558	NMKA-414	35	5335284	kaerogenes	93	CC3;CC1	388;597;571;93;515;575;585	1_125	1	2023	C	74
Entero-170	SRR35786462	NMKA-170	27	5335410	kaerogenes	93	CC3;CC1	388;597;571;93;515;575;585	1_125	1	2022	C	89
Entero-177	SRR35786457	NMKA-177	36	5168949	kaerogenes	128	CC18	128	55	1	2022	C	41
Entero-433	SRR35786546	NMKA-433	34	5286765	kaerogenes	93	CC3;CC1	388;597;571;93;515;575;585	1_125	1	2023	B	141
Entero-469	SRR35786535	NMKA-469	39	5380371	kaerogenes	93	CC3;CC1	388;597;571;93;515;575;585	1_125	1	2023	C	159
Entero-309	SRR35786502	NMKA-309	70	5071237	kaerogenes	236			301	2	2022	A	133
Entero-78	SRR35786473	NMKA-78	37	5256446	kaerogenes	93	CC3;CC1	388;597;571;93;515;575;585	1_125	1	2022	C	16
Entero-223	SRR35786429	NMKA-223	34	5278934	kaerogenes	93	CC3;CC1	388;597;571;93;515;575;585	1_125	1	2022	C	132
Entero-101	SRR35786589	NMKA-101	25	5170925	kaerogenes	151	CC51	151	33	1	2022	C	140
Entero-299	SRR35786511	NMKA-299	29	5149211	kaerogenes	93	CC3;CC1	388;597;571;93;515;575;585	1_125	1	2022	C	27
Entero-300	SRR35786509	NMKA-300	32	5250457	kaerogenes	93	CC3;CC1	388;597;571;93;515;575;585	1_125	1	2022	C	27
Entero-92	SRR35786469	NMKA-92	27	5220698	kaerogenes	93	CC3;CC1	388;597;571;93;515;575;585	1_125	1	2022	B	130
Entero-202	SRR35786442	NMKA-202	53	5198189	kaerogenes	4	CC2	594;4	2	1	2022	B	54
Entero-267	SRR35786526	NMKA-267	47	5040116	kaerogenes	523	CC33	523	76	2	2022	B	21
Entero-344	SRR35786450	NMKA-344	35	5274496	kaerogenes	93	CC3;CC1	388;597;571;93;515;575;585	1_125	1	2022	C	78
Entero-413	SRR35786559	NMKA-413	42	5323159	kaerogenes	93	CC3;CC1	388;597;571;93;515;575;585	1_125	1	2023	C	155
Entero-74	SRR35786474	NMKA-74	33	5166860	kaerogenes	93	CC3;CC1	388;597;571;93;515;575;585	1_125	1	2022	A	114
Entero-296	SRR35786513	NMKA-296	97	5336368	kaerogenes	93	CC3;CC1	388;597;571;93;515;575;585	1_125	1	2022	B	76
Entero-302	SRR35786507	NMKA-302	36	5287280	kaerogenes	93	CC3;CC1	388;597;571;93;515;575;585	1_125	1	2022	A	115
Entero-275	SRR35786522	NMKA-275	33	5284087	kaerogenes	93	CC3;CC1	388;597;571;93;515;575;585	1_125	1	2022	C	35
Entero-234	SRR35786424	NMKA-234	89	5276488	kaerogenes	817	CC2	594;4	2	1	2022	A	56
Entero-176	SRR35786458	NMKA-176	28	5291923	kaerogenes	93	CC3;CC1	388;597;571;93;515;575;585	1_125	1	2022	C	122
Entero-192	SRR35786445	NMKA-192	43	5219449	kaerogenes	153			307	1	2022	B	102
Entero-349	SRR35786448	NMKA-349	44	5065947	kaerogenes	93	CC3;CC1	388;597;571;93;515;575;585	1_125	1	2022	A	106
Entero-215	SRR35786434	NMKA-215	29	5200463	kaerogenes	93	CC3;CC1	388;597;571;93;515;575;585	1_125	1	2022	B	111
Entero-392	SRR35786570	NMKA-392	38	5291525	kaerogenes	-	CC3;CC1	388;597;571;93;515;575;585	1_125	1	2023	A	67
Entero-356	SRR35786583	NMKA-356	375	4978077	kaerogenes	-	CC10	197;522	4	1	2022	C	103
Entero-61	SRR35786480	NMKA-61	51	5565031	kaerogenes	4	CC2	594;4	2	1	2022	B	32
Entero-322	SRR35786492	NMKA-322	49	5336027	kaerogenes	4	CC2	594;4	2	1	2022	B	68
Entero-71	SRR35786477	NMKA-71	37	5457383	kaerogenes	128	CC18	128	55	1	2022	C	94
Entero-389	SRR35786572	NMKA-389	35	5178056	kaerogenes	93	CC3;CC1	388;597;571;93;515;575;585	1_125	1	2023	A	98
Entero-89	SRR35786471	NMKA-89	41	5142703	kaerogenes	92	CC6	92	45	1	2022	B	110
Entero-209	SRR35786438	NMKA-209	28	5283245	kaerogenes	93	CC3;CC1	388;597;571;93;515;575;585	1_125	1	2022	C	148
Entero-150	SRR35786533	NMKA-150	31	5067739	kaerogenes	793			309	1	2022	A	13
Entero-181	SRR35786455	NMKA-181	34	5288954	kaerogenes	93	CC3;CC1	388;597;571;93;515;575;585	1_125	1	2022	B	77
Entero-135	SRR35786544	NMKA-135	35	5326879	kaerogenes	93	CC3;CC1	388;597;571;93;515;575;585	1_125	1	2022	C	95
Entero-502	SRR35786487	NMKA-502	56	4981746	kaerogenes	93	CC3;CC1	388;597;571;93;515;575;585	1_125	1	2022	C	18
Entero-32	SRR35786493	NMKA-32	32	5274190	kaerogenes	-			314	1	2021	A	72
Entero-367	SRR35786580	NMKA-367	35	5245976	kaerogenes	93	CC3;CC1	388;597;571;93;515;575;585	1_125	1	2022	A	131
Entero-261	SRR35786418	NMKA-261	32	5323623	kaerogenes	93	CC3;CC1	388;597;571;93;515;575;585	1_125	1	2022	C	150
Entero-391	SRR35786571	NMKA-391	39	5208351	kaerogenes	93	CC3;CC1	388;597;571;93;515;575;585	1_125	1	2023	B	70
Entero-114	SRR35786426	NMKA-114	36	5161028	kaerogenes	233			312	1	2022	C	116
Entero-486	SRR35786529	NMKA-486	38	5103956	kaerogenes	-			294	1	2023	B	69
Entero-37	SRR35786578	NMKA-37	33	5012959	kaerogenes	431			291	2	2021	A	92
Entero-108	SRR35786449	NMKA-108	29	5001710	kaerogenes	93	CC3;CC1	388;597;571;93;515;575;585	1_125	1	2022	B	9
Entero-1	SRR35786590	NMKA-1	48	5260286	kaerogenes	4	CC2	594;4	2	1	2022	A	44
Entero-369	SRR35786579	NMKA-369	54	5359195	kaerogenes	93	CC3;CC1	388;597;571;93;515;575;585	1_125	1	2023	A	73
Entero-49	SRR35786527	NMKA-49	32	5291995	kaerogenes	93	CC3;CC1	388;597;571;93;515;575;585	1_125	1	2022	A	137
Entero-222	SRR35786430	NMKA-222	35	5256232	kaerogenes	93	CC3;CC1	388;597;571;93;515;575;585	1_125	1	2022	C	5
Entero-107	SRR35786465	NMKA-107	30	5136748	kaerogenes	525			289	1	2022	A	59
Entero-280	SRR35786520	NMKA-280	34	5328653	kaerogenes	93	CC3;CC1	388;597;571;93;515;575;585	1_125	1	2022	C	34
Entero-51	SRR35786485	NMKA-51	86	5264647	kaerogenes	-			303	1	2022	B	53
Entero-401	SRR35786564	NMKA-401	28	5030259	kaerogenes	34	CC9	34	189	1	2023	B	129
Entero-434	SRR35786545	NMKA-434	30	5031486	kaerogenes	34	CC9	34	189	1	2023	B	129
Entero-165	SRR35786466	NMKA-165	28	5145782	kaerogenes	234	CC11	234	272	1	2022	B	153
Entero-121	SRR35786505	NMKA-121	31	5251316	kaerogenes	93	CC3;CC1	388;597;571;93;515;575;585	1_125	1	2022	A	156
Entero-352	SRR35786586	NMKA-352	206	4652199	kaerogenes	-			289	1	2022	A	1
Entero-155	SRR35786486	NMKA-155	33	5087311	kaerogenes	519	CC29	519;533	16	1	2022	B	14
Entero-291	SRR35786515	NMKA-291	35	5085173	kaerogenes	-	CC29	519;533	16	1	2022	B	14
Entero-46	SRR35786536	NMKA-46	30	5065851	kaerogenes	93	CC3;CC1	388;597;571;93;515;575;585	1_125	1	2022	C	22
Entero-315	SRR35786496	NMKA-315	42	5355946	kaerogenes	-	CC3;CC1	388;597;571;93;515;575;585	1_125	1	2022	B	48
Entero-317	SRR35786495	NMKA-317	40	5285783	kaerogenes	93	CC3;CC1	388;597;571;93;515;575;585	1_125	1	2022	B	121
Entero-487	SRR35786528	NMKA-487	65	5233265	kaerogenes	-			293	1	2023	B	123
Entero-283	SRR35786517	NMKA-283	31	5280766	kaerogenes	93	CC3;CC1	388;597;571;93;515;575;585	1_125	1	2022	B	136
Entero-458	SRR35786537	NMKA-458	70	5290472	kaerogenes	-			295	1	2022	A	8
Entero-402	SRR35786563	NMKA-402	46	5082333	kaerogenes	519	CC29	519;533	16	1	2023	B	14
Entero-166	SRR35786464	NMKA-166	22	4990558	kaerogenes	249	CC82	249	154	1	2022	B	125
Entero-474	SRR35786534	NMKA-474	33	4992535	kaerogenes	93	CC3;CC1	388;597;571;93;515;575;585	1_125	1	2023	B	12
Entero-457	SRR35786538	NMKA-457	133	5079654	kaerogenes	-	CC36	384	72	2	2023	B	97
Entero-305	SRR35786506	NMKA-305	34	5228870	kaerogenes	-	CC91	182	57	1	2022	B	83
Entero-342	SRR35786451	NMKA-342	29	4961444	kaerogenes	-	CC87	498	107	1	2022	C	124
Entero-129	SRR35786577	NMKA-129	30	5126978	kaerogenes	743			310	2	2022	C	7
Entero-494	SRR35786489	NMKA-494	57	5014114	kaerogenes	479	CC73	479	256	1	2023	C	145
Entero-499	SRR35786488	NMKA-499	22	5238949	kaerogenes	116			292	1	2023	C	19
Entero-171	SRR35786461	NMKA-171	29	5253788	kaerogenes	93	CC3;CC1	388;597;571;93;515;575;585	1_125	1	2022	C	61
Entero-123	SRR35786494	NMKA-123	27	5353113	kaerogenes	4	CC2	594;4	2	1	2022	C	81
Entero-431	SRR35786548	NMKA-431	243	5057304	kaerogenes	92	CC6	92	7	1	2023	B	99
Entero-268	SRR35786524	NMKA-268	37	5165237	kaerogenes	92	CC6	92	7	1	2022	A	147
Entero-403	SRR35786562	NMKA-403	34	5061599	kaerogenes	-			299	1	2023	A	151
Entero-310	SRR35786500	NMKA-310	26	5112145	kaerogenes	234	CC11	234	272	1	2022	C	20
Entero-301	SRR35786508	NMKA-301	106	5345706	kaerogenes	93	CC3;CC1	388;597;571;93;515;575;585	1_125	1	2022	C	37
Entero-239	SRR35786423	NMKA-239	36	5013088	kaerogenes	209			306	2	2022	A	55
Entero-415	SRR35786557	NMKA-415	40	5056077	kaerogenes	415	CC207	415	175	1	2022	C	82
Entero-427	SRR35786550	NMKA-427	31	5073325	kaerogenes	415	CC207	415	175	1	2022	C	82
Entero-30	SRR35786510	NMKA-30	32	5340665	kaerogenes	93	CC3;CC1	388;597;571;93;515;575;585	1_125	1	2021	A	158
Entero-52	SRR35786484	NMKA-52	33	5324366	kaerogenes	-	CC3;CC1	388;597;571;93;515;575;585	1_125	1	2022	A	31
Entero-62	SRR35786479	NMKA-62	30	5326720	kaerogenes	-	CC3;CC1	388;597;571;93;515;575;585	1_125	1	2022	A	31
Entero-308	SRR35786503	NMKA-308	142	5151805	kaerogenes	-	CC3;CC1	388;597;571;93;515;575;585	1_125	1	2022	C	37
Entero-219	SRR35786431	NMKA-219	31	5148540	kaerogenes	-			290	1	2022	C	47
Entero-307	SRR35786504	NMKA-307	35	5148429	kaerogenes	-			290	1	2022	C	47
Entero-211	SRR35786436	NMKA-211	33	5310832	kaerogenes	93	CC3;CC1	388;597;571;93;515;575;585	1_125	1	2022	A	91
Entero-91	SRR35786470	NMKA-91	25	5396192	kaerogenes	93	CC3;CC1	388;597;571;93;515;575;585	1_125	1	2022	C	93
Entero-213	SRR35786435	NMKA-213	30	5313099	kaerogenes	93	CC3;CC1	388;597;571;93;515;575;585	1_125	1	2022	A	118
Entero-231	SRR35786425	NMKA-231	31	5245088	kaerogenes	-	CC3;CC1	388;597;571;93;515;575;585	1_125	1	2022	B	142
Entero-425	SRR35786551	NMKA-425	38	5292782	kaerogenes	-			297	1	2023	C	15
Entero-230	SRR35786427	NMKA-230	33	5203318	kaerogenes	93	CC3;CC1	388;597;571;93;515;575;585	1_125	1	2022	B	17
Entero-479	SRR35786530	NMKA-479	34	5170213	kaerogenes	93	CC3;CC1	388;597;571;93;515;575;585	1_125	1	2023	B	43
Entero-242	SRR35786421	NMKA-242	81	5543635	kaerogenes	4	CC2	594;4	2	1	2022	B	60
Entero-243	SRR35786420	NMKA-243	50	5292916	kaerogenes	4	CC2	594;4	2	1	2022	B	60
Entero-199	SRR35786443	NMKA-199	41	5160091	kaerogenes	92	CC6	92	7	1	2022	C	100
Entero-180	SRR35786456	NMKA-180	21	5283811	kaerogenes	503	CC77	503;535	102	1	2022	B	128
Entero-207	SRR35786439	NMKA-207	30	5316358	kaerogenes	93	CC3;CC1	388;597;571;93;515;575;585	1_125	1	2022	B	161
Entero-161	SRR35786467	NMKA-161	27	5207678	kaerogenes	93	CC3;CC1	388;597;571;93;515;575;585	1_125	1	2022	B	24
Entero-118	SRR35786516	NMKA-118	26	5156329	kaerogenes	389			311	1	2022	C	90
Entero-218	SRR35786432	NMKA-218	119	5253949	kaerogenes	242	CC119	242	104	2	2022	A	104
Entero-395	SRR35786569	NMKA-395	62	5063505	kaerogenes	187			300	1	2022	B	3
Entero-362	SRR35786581	NMKA-362	33	5091490	kaerogenes	321	CC208	321	211	1	2022	C	26
Entero-453	SRR35786539	NMKA-453	38	5191548	kaerogenes	93	CC3;CC1	388;597;571;93;515;575;585	1_125	1	2023	C	143
Entero-85	SRR35786472	NMKA-85	29	5104518	kaerogenes	-			302	1	2022	C	80
Entero-60	SRR35786481	NMKA-60	35	5138331	kaerogenes	93	CC3;CC1	388;597;571;93;515;575;585	1_125	1	2022	B	126
Entero-64	SRR35786478	NMKA-64	47	5136281	kaerogenes	93	CC3;CC1	388;597;571;93;515;575;585	1_125	1	2022	B	126
Entero-276	SRR35786521	NMKA-276	25	5068148	kaerogenes	237	CC89	237	103	1	2022	B	157
Entero-188	SRR35786446	NMKA-188	36	5157392	kaerogenes	93	CC3;CC1	388;597;571;93;515;575;585	1_125	1	2022	B	127
Entero-172	SRR35786460	NMKA-172	24	5139327	kaerogenes	734			308	1	2022	C	149
Entero-265	SRR35786416	NMKA-265	24	5193878	kaerogenes	535	CC77	503;535	102	1	2022	C	152
Entero-423	SRR35786553	NMKA-423	29	4997113	kaerogenes	143	CC11	143	95	1	2023	C	40
Entero-424	SRR35786552	NMKA-424	105	4895751	kaerogenes	-	CC11	143	95	1	2022	C	40
Entero-314	SRR35786497	NMKA-314	51	5340298	kaerogenes	613			304	1	2022	B	49
Entero-127	SRR35786588	NMKA-127	38	5247203	kaerogenes	93	CC3;CC1	388;597;571;93;515;575;585	1_125	1	2022	B	57
Entero-266	SRR35786414	NMKA-266	28	5242249	kaerogenes	389			305	1	2022	A	64
Entero-203	SRR35786441	NMKA-203	30	5160475	kaerogenes	93	CC3;CC1	388;597;571;93;515;575;585	1_125	1	2022	C	96
Entero-428	SRR35786549	NMKA-428	28	5078667	kaerogenes	153			296	1	2023	B	139
Entero-271	SRR35786523	NMKA-271	33	5083228	kaerogenes	321	CC208	321	211	1	2022	B	71
Entero-432	SRR35786547	NMKA-432	37	5333853	kaerogenes	4	CC2	594;4	2	1	2023	C	85
Entero-361	SRR35786582	NMKA-361	107	4658068	kaerogenes	-	CC127	189	184	1	2022	C	79
Entero-204	SRR35786440	NMKA-204	27	4998860	kaerogenes	-			288	1	2022	C	23
Entero-262	SRR35786417	NMKA-262	32	5002651	kaerogenes	-			288	1	2022	C	23
Entero-156	SRR35786475	NMKA-156	29	5325362	kaerogenes	4	CC2	594;4	2	1	2022	C	6
Entero-377	SRR35786575	NMKA-377	822	4590046	kaerogenes	-			288	1	2022	C	23
Entero-409	SRR35786561	NMKA-409	29	5177061	kaerogenes	103	CC21	103	8	1	2023	B	87
Entero-186	SRR35786447	NMKA-186	25	5123438	kaerogenes	135	CC4	579;135	3	1	2022	B	52
Entero-492	SRR35786525	NMKA-492	51	5065271	kaerogenes	135	CC4	579;135	3	1	2023	B	66
Entero-99	SRR35786468	NMKA-99	45	5520645	kaerogenes	168	CC95	168	91	1	2022	B	88
Entero-328	SRR35786491	NMKA-328	35	4985969	kaerogenes	331	CC97	331	64	1	2022	C	11
Entero-412	SRR35786560	NMKA-412	66	5226253	kaerogenes	-			298	1	2023	B	28
Entero-73	SRR35786476	NMKA-73	30	5101168	kaerogenes	431			291	2	2022	C	144
Entero-293	SRR35786514	NMKA-293	36	5275694	kaerogenes	15	CC32	518;455;15	13	1	2022	B	29
Entero-354	SRR35786585	NMKA-354	221	4866249	kaerogenes	231	CC53	231	50	1	2022	B	4
Entero-398	SRR35786568	NMKA-398	67	5356291	kaerogenes	411	CC20	411	199	1	2023	B	120
Entero-282	SRR35786518	NMKA-282	40	5232295	kaerogenes	4	CC13;CC35	496;4;464	6	1	2022	B	119
